# Supplementary material for: First magnetic particle imaging to assess pulmonary vascular leakage in vivo in the acutely injured and fibrotic lung
Source: Bioeng Transl Med. 2023 Nov 29;9(2):e10626. doi: 10.1002/btm2.10626 (PMC10905553; doi:10.1002/btm2.10626)
Supplement: Supplementary file 1 — Appendix S1. Supporting information [file BTM2-9-e10626-s004.zip]

Archive with 2 entries (2 files):
- MPI-CT-CTR group.gif
- MPI-CT-OA group.gif
